# Supplementary material for: Genetic characterization of Angiostrongylus larvae and their intermediate host, Achatina fulica, in Thailand
Source: PLoS One. 2019 Sep 27;14(9):e0223257. doi: 10.1371/journal.pone.0223257 (PMC6764694; doi:10.1371/journal.pone.0223257)
Supplement: S2 Table — (XLS) [file pone.0223257.s003.xls]

## Sheet: MatrixOutput
	S2 Table. Pairwise p-distances SSU rRNA gene within A. cantonensis samples.
	3	4	5	6	7	8	9	10	11	12	13	14	15	16	17	18
AngC72CPM_TH
AngC73CPM TH	0
AngC75CPM_TH	0	0
AngC76CPM_TH	0	0	0
AngC77CPM_TH	0	0	0	0
AngC80CPM_TH	0	0	0	0	0
AngC83CPM_TH	0	0	0	0	0	0
AngC84CPM_TH	0	0	0	0	0	0	0
AngC85CPM_TH	0	0	0	0	0	0	0	0
AY295804 Angiostrongylus cantonensis JPN	0	0	0	0	0	0	0	0	0
KU528678 Angiostrongylus cantonensis THA	0	0	0	0	0	0	0	0	0	0
KU528682 Angiostrongylus cantonensis THA	0	0	0	0	0	0	0	0	0	0	0
AngC45CPM_TH	0	0	0	0	0	0	0	0	0	0	0	0
AngC52CPM_TH	0	0	0	0	0	0	0	0	0	0	0	0	0
AngC47CPM_TH	0	0	0	0	0	0	0	0	0	0	0	0	0	0
AngC53CPM_TH	0	0	0	0	0	0	0	0	0	0	0	0	0	0	0
AngC31CPM_TH	0	0	0	0	0	0	0	0	0	0	0	0	0	0	0	0

## Sheet: Caption
Table. Estimates of Evolutionary Divergence between Sequences
The number of base differences per site from between sequences are shown. The analysis involved 17 nucleotide sequences. Codon positions included were 1st+2nd+3rd+Noncoding. All positions containing gaps and missing data were eliminated. There were a total of 838 positions in the final dataset. Evolutionary analyses were conducted in MEGA7 [1].
1. Kumar S., Stecher G., and Tamura K. (2016). MEGA7: Molecular Evolutionary Genetics Analysis version 7.0 for bigger datasets.Molecular Biology and Evolution 33:1870-1874.
Disclaimer: Although utmost care has been taken to ensure the correctness of the caption, the caption text is provided "as is" without any warranty of any kind. Authors advise the user to carefully check the caption prior to its use for any purpose and report any errors or problems to the authors immediately (www.megasoftware.net). In no event shall the authors and their employers be liable for a…
