# Supplementary material for: Genetic characterization of Angiostrongylus larvae and their intermediate host, Achatina fulica, in Thailand
Source: PLoS One. 2019 Sep 27;14(9):e0223257. doi: 10.1371/journal.pone.0223257 (PMC6764694; doi:10.1371/journal.pone.0223257)
Supplement: S4 Table — (XLS) [file pone.0223257.s005.xls]

## Sheet: Sheet1
	S4 Table. Variable nucleotide position within the cytb gene of A. cantonensis.
Nucleotide positions	6	27	30	36	45	57	58	93	96	114	118	125	147	153	174	213	225	231	240	246	258	264	267	279	280	288	300	312	315	318	339	369	376	384	387	388	396	420	426	438	441	456	465	468	474	475	480	483	493
KP721446 Angiostrongylus cantonensis AC1	A	A	A	A	G	A	T	A	G	A	G	T	A	G	G	G	A	T	G	A	G	A	G	G	A	A	G	A	T	G	T	T	G	T	G	T	A	A	C	A	G	A	G	A	G	C	G	G	A
KC995263 Angiostrongylus cantonensis AC2	A	A	A	A	G	A	T	A	G	A	G	T	A	G	G	G	A	C	G	A	G	A	G	G	A	A	G	A	T	G	T	T	G	T	G	T	A	A	C	A	G	A	G	A	G	C	G	G	A
KP721449 Angiostrongylus cantonensis AC3	A	A	A	A	G	A	T	A	G	A	G	T	A	G	G	G	A	T	G	A	G	A	G	G	A	A	G	A	T	G	T	T	T	T	G	T	A	A	C	A	G	A	G	A	G	C	G	G	A
KC995278 Angiostrongylus cantonensis AC4	A	G	A	A	G	A	T	A	G	A	G	T	A	G	G	G	A	T	G	A	G	A	G	G	A	A	G	A	T	G	T	T	T	T	G	T	A	A	C	A	G	A	G	A	G	C	G	G	A
KP721447 Angiostrongylus cantonensis AC5	A	A	A	A	G	A	T	A	G	A	G	T	A	G	G	G	A	T	G	A	G	A	G	G	A	A	G	A	T	G	T	T	G	T	G	T	A	A	C	A	G	A	G	A	G	C	G	G	A
KP721442 Angiostrongylus cantonensis AC6	A	A	G	A	G	A	T	A	G	A	G	T	A	G	G	G	A	T	G	A	G	A	G	G	A	A	G	A	T	G	T	T	G	T	G	T	A	A	C	A	G	A	G	A	G	T	G	G	A
KC995190 Angiostrongylus cantonensis AC7	A	A	G	A	G	A	T	A	G	A	G	T	A	G	G	G	A	T	G	A	G	A	G	G	A	A	G	A	T	G	T	T	G	T	G	T	A	A	C	A	G	A	G	A	G	T	G	G	A
KC995205 Angiostrongylus cantonensis AC8	A	A	G	A	G	A	T	A	G	A	G	T	A	G	G	G	A	T	G	A	G	A	G	G	A	A	G	A	T	G	T	T	G	T	G	T	A	A	C	A	G	A	G	A	G	T	G	G	A
KP721444 Angiostrongylus cantonensis AC9	A	A	A	A	G	A	T	A	G	A	G	T	A	G	G	G	G	T	G	A	G	A	G	G	A	A	G	A	C	G	T	T	G	T	A	T	A	A	T	A	G	A	G	G	G	C	G	G	A
KP721452 Angiostrongylus cantonensis AC10	G	G	A	A	G	A	T	A	G	A	G	T	A	G	G	G	G	T	G	A	G	A	G	G	A	A	G	G	C	G	T	T	G	T	A	T	A	A	C	A	G	A	G	G	G	C	G	G	A
KP721450 Angiostrongylus cantonensis AC11	G	G	A	G	G	A	T	A	G	A	G	T	A	G	G	G	G	T	G	A	G	A	G	G	A	A	G	G	C	G	T	T	G	T	A	T	A	A	C	G	G	A	G	G	G	C	G	G	A
KC995246 Angiostrongylus cantonensis AC12	A	A	A	A	G	A	T	G	G	A	G	T	A	G	G	G	G	T	A	G	G	G	G	G	A	A	G	A	T	G	C	T	G	T	A	T	G	A	A	A	G	G	G	A	G	T	G	G	A
KC995223 Angiostrongylus cantonensis AC13	A	A	A	A	A	A	T	G	G	A	G	T	A	G	G	G	G	T	A	G	G	G	G	G	A	A	G	A	T	G	C	T	G	T	A	T	G	A	A	A	G	G	G	A	G	T	G	G	A
KC995214 Angiostrongylus cantonensis AC14	A	A	A	A	G	A	T	G	G	A	G	T	A	G	G	G	G	T	A	G	G	G	G	G	A	A	G	A	T	G	C	T	G	T	A	T	G	A	A	A	G	G	G	A	G	T	G	G	A
KC995235 Angiostrongylus cantonensis AC15	A	A	A	A	A	A	T	G	G	A	G	T	A	G	G	G	G	T	A	G	G	G	G	G	A	A	G	A	T	G	C	T	G	T	A	T	G	A	A	A	G	G	G	A	G	T	G	G	A
KP721456 Angiostrongylus cantonensis AC16	A	A	A	A	A	T	T	A	A	A	A	C	G	G	A	A	G	T	A	A	T	A	A	A	G	G	A	A	T	A	T	C	G	T	G	T	G	G	A	A	A	A	A	A	G	T	G	G	G
KP721454 Angiostrongylus cantonensis AC17	A	A	A	A	G	A	T	A	G	G	A	T	A	A	G	G	A	T	A	A	G	A	G	G	A	A	G	A	T	G	T	T	G	T	A	C	G	A	A	A	G	G	G	A	A	T	A	A	A
NC013065 Angiostrongylus cantonensis AC18	A	A	A	A	G	A	C	A	G	G	A	C	A	A	G	G	A	T	A	A	G	A	G	G	A	A	G	A	T	G	T	T	G	C	A	C	G	A	A	A	G	G	G	A	A	T	A	A	A
AngC31CPM_TH AC1	A	A	A	A	G	A	T	A	G	A	G	T	A	G	G	G	A	T	G	A	G	A	G	G	A	A	G	A	T	G	T	T	G	T	G	T	A	A	C	A	G	A	G	A	G	C	G	G	A
AngC35CPM_TH AC1	A	A	A	A	G	A	T	A	G	A	G	T	A	G	G	G	A	T	G	A	G	A	G	G	A	A	G	A	T	G	T	T	G	T	G	T	A	A	C	A	G	A	G	A	G	C	G	G	A
AngC53CPM_TH AC1	A	A	A	A	G	A	T	A	G	A	G	T	A	G	G	G	A	T	G	A	G	A	G	G	A	A	G	A	T	G	T	T	G	T	G	T	A	A	C	A	G	A	G	A	G	C	G	G	A
AngC73CPM_TH AC1	A	A	A	A	G	A	T	A	G	A	G	T	A	G	G	G	A	T	G	A	G	A	G	G	A	A	G	A	T	G	T	T	G	T	G	T	A	A	C	A	G	A	G	A	G	C	G	G	A
AngC76CPM_TH AC1	A	A	A	A	G	A	T	A	G	A	G	T	A	G	G	G	A	T	G	A	G	A	G	G	A	A	G	A	T	G	T	T	G	T	G	T	A	A	C	A	G	A	G	A	G	C	G	G	A
AngC80CPM_TH AC1	A	A	A	A	G	A	T	A	G	A	G	T	A	G	G	G	A	T	G	A	G	A	G	G	A	A	G	A	T	G	T	T	G	T	G	T	A	A	C	A	G	A	G	A	G	C	G	G	A
AngC52CPM_TH AC19	A	A	A	G	G	A	T	A	G	A	G	T	A	G	G	G	A	T	G	A	G	A	G	G	A	A	G	A	T	G	T	T	G	T	G	T	A	A	A	A	G	A	G	A	G	C	G	G	A
AngC72CPM_TH AC19	A	A	A	G	G	A	T	A	G	A	G	T	A	G	G	G	A	T	G	A	G	A	G	G	A	A	G	A	T	G	T	T	G	T	G	T	A	A	C	A	G	A	G	A	G	C	G	G	A
AngC84CPM_TH AC19	A	A	A	G	G	A	T	A	G	A	G	T	A	G	G	G	A	T	G	A	G	A	G	G	A	A	G	A	T	G	T	T	G	T	G	T	A	A	C	A	G	A	G	A	G	C	G	G	A
AngC51CPM_TH AC20	A	A	A	A	G	A	T	A	G	A	G	T	A	G	G	G	A	T	A	A	G	A	A	G	A	A	G	A	T	G	T	T	G	T	G	T	A	A	C	A	G	A	G	A	G	C	G	G	A
[truncated: 31 more columns]
