# Supplementary material for: Genetic characterization of Angiostrongylus larvae and their intermediate host, Achatina fulica, in Thailand
Source: PLoS One. 2019 Sep 27;14(9):e0223257. doi: 10.1371/journal.pone.0223257 (PMC6764694; doi:10.1371/journal.pone.0223257)
Supplement: S5 Table — (XLS) [file pone.0223257.s006.xls]

## Sheet: MatrixOutput
	S5 Table. Pairwise p-distances cytb gene within A. cantonensis samples.
	3	4	5	6	7	8	9	10	11	12	13	14	15	16	17	18	19
Ang72CPM_TH
Ang73CPM_TH	0.00117233
Ang76CPM_TH	0.00117233	0
Ang80CPM_TH	0.00117233	0	0
Ang84CPM_TH	0	0.00117233	0.00117233	0.00117233
Ang51CPM_TH	0.010551	0.00937866	0.00937866	0.00937866	0.010551
Ang52CPM_TH	0	0.00117233	0.00117233	0.00117233	0	0.010551
Ang53CPM_TH	0.00117233	0	0	0	0.00117233	0.00937866	0.00117233
KC995190 Angiostrongylus cantonensis AC7	0.00586166	0.00468933	0.00468933	0.00468933	0.00586166	0.014068	0.00586166	0.00468933
KC995205 Angiostrongylus cantonensis AC8	0.00586166	0.00468933	0.00468933	0.00468933	0.00586166	0.014068	0.00586166	0.00468933	0.00234467
KC995263 Angiostrongylus cantonensis AC2	0.00234467	0.00117233	0.00117233	0.00117233	0.00234467	0.010551	0.00234467	0.00117233	0.00586166	0.00586166
KC995278 Angiostrongylus cantonensis AC4	0.003517	0.00234467	0.00234467	0.00234467	0.003517	0.0117233	0.003517	0.00234467	0.007034	0.007034	0.003517
KP721447 Angiostrongylus cantonensis AC5	0.00234467	0.00117233	0.00117233	0.00117233	0.00234467	0.010551	0.00234467	0.00117233	0.003517	0.003517	0.00234467	0.003517
KP721449 Angiostrongylus cantonensis AC3	0.00234467	0.00117233	0.00117233	0.00117233	0.00234467	0.010551	0.00234467	0.00117233	0.00586166	0.00586166	0.00234467	0.00117233	0.00234467
KP721446 Angiostrongylus cantonensis AC1	0.00117233	0	0	0	0.00117233	0.00937866	0.00117233	0	0.00468933	0.00468933	0.00117233	0.00234467	0.00117233	0.00117233
KP721442 Angiostrongylus cantonensis AC6	0.00468933	0.003517	0.003517	0.003517	0.00468933	0.0128957	0.00468933	0.003517	0.00117233	0.00117233	0.00468933	0.00586166	0.00234467	0.00468933	0.003517
Ang31CPM_TH	0.00117233	0	0	0	0.00117233	0.00937866	0.00117233	0	0.00468933	0.00468933	0.00117233	0.00234467	0.00117233	0.00117233	0	0.003517
Ang35CPM_TH	0.00117233	0	0	0	0.00117233	0.00937866	0.00117233	0	0.00468933	0.00468933	0.00117233	0.00234467	0.00117233	0.00117233	0	0.003517	0

## Sheet: Caption
Table. Estimates of Evolutionary Divergence between Sequences
The number of base differences per site from between sequences are shown. The analysis involved 18 nucleotide sequences. Codon positions included were 1st+2nd+3rd+Noncoding. All positions containing gaps and missing data were eliminated. There were a total of 853 positions in the final dataset. Evolutionary analyses were conducted in MEGA7 [1].
1. Kumar S., Stecher G., and Tamura K. (2016). MEGA7: Molecular Evolutionary Genetics Analysis version 7.0 for bigger datasets.Molecular Biology and Evolution 33:1870-1874.
Disclaimer: Although utmost care has been taken to ensure the correctness of the caption, the caption text is provided "as is" without any warranty of any kind. Authors advise the user to carefully check the caption prior to its use for any purpose and report any errors or problems to the authors immediately (www.megasoftware.net). In no event shall the authors and their employers be liable for a…
