# Supplementary material for: Genetic characterization of Angiostrongylus larvae and their intermediate host, Achatina fulica, in Thailand
Source: PLoS One. 2019 Sep 27;14(9):e0223257. doi: 10.1371/journal.pone.0223257 (PMC6764694; doi:10.1371/journal.pone.0223257)
Supplement: S6 Table — (XLS) [file pone.0223257.s007.xls]

## Sheet: MatrixOutput
	S6 Table. Pairwise p-distances ITS2 within A. cantonensis and A. malaysiensis samples.
	3	4	5	6	7	8	9	10	11	12	13	14	15	16	17	18	19	20	21	22	23	24	25	26	27	28	29	30	31	32	33	34	35	36	37	38	39	40	41	42	43	44	45	46	47	48	49
AngC35CPM_TH
AngC45CPM_TH	0
AngC46CPM_TH	0	0
AngC47CPM_TH	0	0	0
AngC50CPM_TH	0	0	0	0
AngC51CPM_TH	0	0	0	0	0
AngC53CPM_TH	0	0	0	0	0	0
AngC31CPM_TH	0	0	0	0	0	0	0
AngC72CPM_TH	0	0	0	0	0	0	0	0
AngC73CPM_TH	0	0	0	0	0	0	0	0	0
AngC74CPM_TH	0	0	0	0	0	0	0	0	0	0
AngC75CPM_TH	0	0	0	0	0	0	0	0	0	0	0
KU528688 Angiostrongylus cantonensis THA	0	0	0	0	0	0	0	0	0	0	0	0
KU528692 Angiostrongylus cantonensis THA	0	0	0	0	0	0	0	0	0	0	0	0	0
KU528689 Angiostrongylus cantonensis USA	0	0	0	0	0	0	0	0	0	0	0	0	0	0
EU636007 Angiostrongylus cantonensis PHL	0	0	0	0	0	0	0	0	0	0	0	0	0	0	0
EU636008 Angiostrongylus cantonensis PHL	0	0	0	0	0	0	0	0	0	0	0	0	0	0	0	0
GQ181112 Angiostrongylus cantonensis ESP	0	0	0	0	0	0	0	0	0	0	0	0	0	0	0	0	0
HQ540546 Angiostrongylus cantonensis CHN	0.00378788	0.00378788	0.00378788	0.00378788	0.00378788	0.00378788	0.00378788	0.00378788	0.00378788	0.00378788	0.00378788	0.00378788	0.00378788	0.00378788	0.00378788	0.00378788	0.00378788	0.00378788
HQ540551 Angiostrongylus cantonensis CHN	0.00757576	0.00757576	0.00757576	0.00757576	0.00757576	0.00757576	0.00757576	0.00757576	0.00757576	0.00757576	0.00757576	0.00757576	0.00757576	0.00757576	0.00757576	0.00757576	0.00757576	0.00757576	0.00378788
HQ540549 Angiostrongylus cantonensis CHN	0.00757576	0.00757576	0.00757576	0.00757576	0.00757576	0.00757576	0.00757576	0.00757576	0.00757576	0.00757576	0.00757576	0.00757576	0.00757576	0.00757576	0.00757576	0.00757576	0.00757576	0.00757576	0.00378788	0.00757576
AngM14CRI_TH	0.147727	0.147727	0.147727	0.147727	0.147727	0.147727	0.147727	0.147727	0.147727	0.147727	0.147727	0.147727	0.147727	0.147727	0.147727	0.147727	0.147727	0.147727	0.151515	0.155303	0.155303
AngM15CRI_TH	0.147727	0.147727	0.147727	0.147727	0.147727	0.147727	0.147727	0.147727	0.147727	0.147727	0.147727	0.147727	0.147727	0.147727	0.147727	0.147727	0.147727	0.147727	0.151515	0.155303	0.155303	0
AngM39PRE_TH	0.147727	0.147727	0.147727	0.147727	0.147727	0.147727	0.147727	0.147727	0.147727	0.147727	0.147727	0.147727	0.147727	0.147727	0.147727	0.147727	0.147727	0.147727	0.151515	0.155303	0.155303	0	0
AngM26PRE_TH	0.147727	0.147727	0.147727	0.147727	0.147727	0.147727	0.147727	0.147727	0.147727	0.147727	0.147727	0.147727	0.147727	0.147727	0.147727	0.147727	0.147727	0.147727	0.151515	0.155303	0.155303	0	0	0
AngM40PRE_TH	0.147727	0.147727	0.147727	0.147727	0.147727	0.147727	0.147727	0.147727	0.147727	0.147727	0.147727	0.147727	0.147727	0.147727	0.147727	0.147727	0.147727	0.147727	0.151515	0.155303	0.155303	0	0	0	0
AngM4CRI_TH	0.147727	0.147727	0.147727	0.147727	0.147727	0.147727	0.147727	0.147727	0.147727	0.147727	0.147727	0.147727	0.147727	0.147727	0.147727	0.147727	0.147727	0.147727	0.151515	0.155303	0.155303	0	0	0	0	0
AngM5CRI_TH	0.147727	0.147727	0.147727	0.147727	0.147727	0.147727	0.147727	0.147727	0.147727	0.147727	0.147727	0.147727	0.147727	0.147727	0.147727	0.147727	0.147727	0.147727	0.151515	0.155303	0.155303	0	0	0	0	0	0
KU528695 Angiostrongylus malaysiensis THA	0.147727	0.147727	0.147727	0.147727	0.147727	0.147727	0.147727	0.147727	0.147727	0.147727	0.147727	0.147727	0.147727	0.147727	0.147727	0.147727	0.147727	0.147727	0.151515	0.155303	0.155303	0	0	0	0	0	0	0
KU528697 Angiostrongylus malaysiensis LAO	0.147727	0.147727	0.147727	0.147727	0.147727	0.147727	0.147727	0.147727	0.147727	0.147727	0.147727	0.147727	0.147727	0.147727	0.147727	0.147727	0.147727	0.147727	0.151515	0.155303	0.155303	0	0	0	0	0	0	0	0
KU528694 Angiostrongylus malaysiensis MMR	0.147727	0.147727	0.147727	0.147727	0.147727	0.147727	0.147727	0.147727	0.147727	0.147727	0.147727	0.147727	0.147727	0.147727	0.147727	0.147727	0.147727	0.147727	0.151515	0.155303	0.155303	0	0	0	0	0	0	0	0	0
AngM6CRI_TH	0.147727	0.147727	0.147727	0.147727	0.147727	0.147727	0.147727	0.147727	0.147727	0.147727	0.147727	0.147727	0.147727	0.147727	0.147727	0.147727	0.147727	0.147727	0.151515	0.155303	0.155303	0	0	0	0	0	0	0	0	0	0
AngM7CRI_TH	0.147727	0.147727	0.147727	0.147727	0.147727	0.147727	0.147727	0.147727	0.147727	0.147727	0.147727	0.147727	0.147727	0.147727	0.147727	0.147727	0.147727	0.147727	0.151515	0.155303	0.155303	0	0	0	0	0	0	0	0	0	0	0
AngM105CRI_TH	0.147727	0.147727	0.147727	0.147727	0.147727	0.147727	0.147727	0.147727	0.147727	0.147727	0.147727	0.147727	0.147727	0.147727	0.147727	0.147727	0.147727	0.147727	0.151515	0.155303	0.155303	0	0	0	0	0	0	0	0	0	0	0	0
AngM108CRI_TH	0.147727	0.147727	0.147727	0.147727	0.147727	0.147727	0.147727	0.147727	0.147727	0.147727	0.147727	0.147727	0.147727	0.147727	0.147727	0.147727	0.147727	0.147727	0.151515	0.155303	0.155303	0	0	0	0	0	0	0	0	0	0	0	0	0
AngM21CRI_TH	0.147727	0.147727	0.147727	0.147727	0.147727	0.147727	0.147727	0.147727	0.147727	0.147727	0.147727	0.147727	0.147727	0.147727	0.147727	0.147727	0.147727	0.147727	0.151515	0.155303	0.155303	0	0	0	0	0	0	0	0	0	0	0	0	0	0
AngM107CRI_TH	0.147727	0.147727	0.147727	0.147727	0.147727	0.147727	0.147727	0.147727	0.147727	0.147727	0.147727	0.147727	0.147727	0.147727	0.147727	0.147727	0.147727	0.147727	0.151515	0.155303	0.155303	0	0	0	0	0	0	0	0	0	0	0	0	0	0	0
AngM110CRI_TH	0.147727	0.147727	0.147727	0.147727	0.147727	0.147727	0.147727	0.147727	0.147727	0.147727	0.147727	0.147727	0.147727	0.147727	0.147727	0.147727	0.147727	0.147727	0.151515	0.155303	0.155303	0	0	0	0	0	0	0	0	0	0	0	0	0	0	0	0
AngM70CRI_TH	0.147727	0.147727	0.147727	0.147727	0.147727	0.147727	0.147727	0.147727	0.147727	0.147727	0.147727	0.147727	0.147727	0.147727	0.147727	0.147727	0.147727	0.147727	0.151515	0.155303	0.155303	0	0	0	0	0	0	0	0	0	0	0	0	0	0	0	0	0
AngM109CRI_TH	0.147727	0.147727	0.147727	0.147727	0.147727	0.147727	0.147727	0.147727	0.147727	0.147727	0.147727	0.147727	0.147727	0.147727	0.147727	0.147727	0.147727	0.147727	0.151515	0.155303	0.155303	0	0	0	0	0	0	0	0	0	0	0	0	0	0	0	0	0	0
AngC76CPM_TH	0	0	0	0	0	0	0	0	0	0	0	0	0	0	0	0	0	0	0.00378788	0.00757576	0.00757576	0.147727	0.147727	0.147727	0.147727	0.147727	0.147727	0.147727	0.147727	0.147727	0.147727	0.147727	0.147727	0.147727	0.147727	0.147727	0.147727	0.147727	0.147727	0.147727
AngC77CPM_TH	0	0	0	0	0	0	0	0	0	0	0	0	0	0	0	0	0	0	0.00378788	0.00757576	0.00757576	0.147727	0.147727	0.147727	0.147727	0.147727	0.147727	0.147727	0.147727	0.147727	0.147727	0.147727	0.147727	0.147727	0.147727	0.147727	0.147727	0.147727	0.147727	0.147727	0
AngC78CPM_TH	0	0	0	0	0	0	0	0	0	0	0	0	0	0	0	0	0	0	0.00378788	0.00757576	0.00757576	0.147727	0.147727	0.147727	0.147727	0.147727	0.147727	0.147727	0.147727	0.147727	0.147727	0.147727	0.147727	0.147727	0.147727	0.147727	0.147727	0.147727	0.147727	0.147727	0	0
AngC79CPM_TH	0	0	0	0	0	0	0	0	0	0	0	0	0	0	0	0	0	0	0.00378788	0.00757576	0.00757576	0.147727	0.147727	0.147727	0.147727	0.147727	0.147727	0.147727	0.147727	0.147727	0.147727	0.147727	0.147727	0.147727	0.147727	0.147727	0.147727	0.147727	0.147727	0.147727	0	0	0
AngC80CPM_TH	0	0	0	0	0	0	0	0	0	0	0	0	0	0	0	0	0	0	0.00378788	0.00757576	0.00757576	0.147727	0.147727	0.147727	0.147727	0.147727	0.147727	0.147727	0.147727	0.147727	0.147727	0.147727	0.147727	0.147727	0.147727	0.147727	0.147727	0.147727	0.147727	0.147727	0	0	0	0
AngC81CPM_TH	0	0	0	0	0	0	0	0	0	0	0	0	0	0	0	0	0	0	0.00378788	0.00757576	0.00757576	0.147727	0.147727	0.147727	0.147727	0.147727	0.147727	0.147727	0.147727	0.147727	0.147727	0.147727	0.147727	0.147727	0.147727	0.147727	0.147727	0.147727	0.147727	0.147727	0	0	0	0	0
AngC83CPM_TH	0	0	0	0	0	0	0	0	0	0	0	0	0	0	0	0	0	0	0.00378788	0.00757576	0.00757576	0.147727	0.147727	0.147727	0.147727	0.147727	0.147727	0.147727	0.147727	0.147727	0.147727	0.147727	0.147727	0.147727	0.147727	0.147727	0.147727	0.147727	0.147727	0.147727	0	0	0	0	0	0
AngC84CPM_TH	0	0	0	0	0	0	0	0	0	0	0	0	0	0	0	0	0	0	0.00378788	0.00757576	0.00757576	0.147727	0.147727	0.147727	0.147727	0.147727	0.147727	0.147727	0.147727	0.147727	0.147727	0.147727	0.147727	0.147727	0.147727	0.147727	0.147727	0.147727	0.147727	0.147727	0	0	0	0	0	0	0

## Sheet: Caption
Table. Estimates of Evolutionary Divergence between Sequences
The number of base differences per site from between sequences are shown. The analysis involved 48 nucleotide sequences. Codon positions included were 1st+2nd+3rd+Noncoding. All positions containing gaps and missing data were eliminated. There were a total of 264 positions in the final dataset. Evolutionary analyses were conducted in MEGA7 [1].
1. Kumar S., Stecher G., and Tamura K. (2016). MEGA7: Molecular Evolutionary Genetics Analysis version 7.0 for bigger datasets.Molecular Biology and Evolution 33:1870-1874.
Disclaimer: Although utmost care has been taken to ensure the correctness of the caption, the caption text is provided "as is" without any warranty of any kind. Authors advise the user to carefully check the caption prior to its use for any purpose and report any errors or problems to the authors immediately (www.megasoftware.net). In no event shall the authors and their employers be liable for a…
