# Supplementary material for: Genetic characterization of Angiostrongylus larvae and their intermediate host, Achatina fulica, in Thailand
Source: PLoS One. 2019 Sep 27;14(9):e0223257. doi: 10.1371/journal.pone.0223257 (PMC6764694; doi:10.1371/journal.pone.0223257)
Supplement: S8 Table — (XLS) [file pone.0223257.s009.xls]

## Sheet: MatrixOutput
	S8 Table. Pairwise p-distances ITS2 within A. malaysiensis samples.
	3	4	5	6	7	8	9	10	11	12	13	14	15	16	17	18	19	20
AngM14CRI_TH
AngM15CRI_TH	0
AngM39PRE_TH	0	0
AngM26PRE_TH	0	0	0
AngM40PRE_TH	0	0	0	0
AngM4CRI_TH	0	0	0	0	0
AngM5CRI_TH	0	0	0	0	0	0
KU528695 Angiostrongylus malaysiensis THA	0	0	0	0	0	0	0
KU528697 Angiostrongylus malaysiensis LAO	0	0	0	0	0	0	0	0
KU528694 Angiostrongylus malaysiensis MMR	0	0	0	0	0	0	0	0	0
AngM6CRI_TH	0	0	0	0	0	0	0	0	0	0
AngM7CRI_TH	0	0	0	0	0	0	0	0	0	0	0
AngM105CRI_TH	0	0	0	0	0	0	0	0	0	0	0	0
AngM108CRI_TH	0	0	0	0	0	0	0	0	0	0	0	0	0
AngM21CRI_TH	0	0	0	0	0	0	0	0	0	0	0	0	0	0
AngM107CRI_TH	0	0	0	0	0	0	0	0	0	0	0	0	0	0	0
AngM110CRI_TH	0	0	0	0	0	0	0	0	0	0	0	0	0	0	0	0
AngM70CRI_TH	0	0	0	0	0	0	0	0	0	0	0	0	0	0	0	0	0
AngM109CRI_TH	0	0	0	0	0	0	0	0	0	0	0	0	0	0	0	0	0	0

## Sheet: Caption
Table. Estimates of Evolutionary Divergence between Sequences
The number of base differences per site from between sequences are shown. The analysis involved 19 nucleotide sequences. Codon positions included were 1st+2nd+3rd+Noncoding. All positions containing gaps and missing data were eliminated. There were a total of 268 positions in the final dataset. Evolutionary analyses were conducted in MEGA7 [1].
1. Kumar S., Stecher G., and Tamura K. (2016). MEGA7: Molecular Evolutionary Genetics Analysis version 7.0 for bigger datasets.Molecular Biology and Evolution 33:1870-1874.
Disclaimer: Although utmost care has been taken to ensure the correctness of the caption, the caption text is provided "as is" without any warranty of any kind. Authors advise the user to carefully check the caption prior to its use for any purpose and report any errors or problems to the authors immediately (www.megasoftware.net). In no event shall the authors and their employers be liable for a…
